# Supplementary material for: Red Junglefowl Chicks Seek Contact With Humans During Foraging Task
Source: Front Psychol. 2021 Jun 23;12:675526. doi: 10.3389/fpsyg.2021.675526 (PMC8260840; doi:10.3389/fpsyg.2021.675526)
Supplement: Supplementary file 1 [file Table_1.xlsx]

## Sheet: All exits
obs	Chick ID	Sex	session	Exp_position	direction	exits	lat_move_sec	square_changes	escape_att
1	10	F	fam	A	exp	6	41.58	128	1
2	40	F	fam	B	exp	5	0.94	20	1
3	44	F	fam	C	exp	6	57.31	31	2
4	31	M	fam	B	exp	0	13.91	53	0
5	98	M	fam	A	exp	2	48.69	38	1
6	3	F	fam	B	exp	4	48.09	45	1
7	9	M	fam	C	exp	9	32.91	122	1
8	16	M	fam	C	exp	7	1.42	14	1
9	29	M	fam	A	exp	9	147.69	14	2
10	39	M	fam	B	exp	7	55.88	26	3
11	50	M	fam	A	exp	8	27.25	46	0
12	25	F	fam	B	exp	9	34.03	77	3
13	27	F	fam	A	exp	7	22.58	61	4
14	60	F	fam	A	exp	7	4.9	56	1
15	26	M	fam	B	exp	5	71.16	104	0
16	58	M	fam	C	exp	7	37.69	8	2
17	10	F	fam	A	other	1	41.58	128	1
18	40	F	fam	B	other	4	0.94	20	1
19	44	F	fam	C	other	5	57.31	31	2
20	31	M	fam	B	other	9	13.91	53	0
21	98	M	fam	A	other	5	48.69	38	1
22	3	F	fam	B	other	3	48.09	45	1
23	9	M	fam	C	other	9	32.91	122	1
24	16	M	fam	C	other	5	1.42	14	1
25	29	M	fam	A	other	6	147.69	14	2
26	39	M	fam	B	other	7	55.88	26	3
27	50	M	fam	A	other	2	27.25	46	0
28	25	F	fam	B	other	4	34.03	77	3
29	27	F	fam	A	other	3	22.58	61	4
30	60	F	fam	A	other	1	4.9	56	1
31	26	M	fam	B	other	4	71.16	104	0
32	58	M	fam	C	other	3	37.69	8	2
33	10	F	novel	C	exp	6	41.58	128	1
34	40	F	novel	C	exp	4	0.94	20	1
35	44	F	novel	B	exp	4	57.31	31	2
36	31	M	novel	A	exp	2	13.91	53	0
37	98	M	novel	A	exp	3	48.69	38	1
38	3	F	novel	A	exp	2	48.09	45	1
39	9	M	novel	A	exp	3	32.91	122	1
40	16	M	novel	B	exp	4	1.42	14	1
41	29	M	novel	B	exp	6	147.69	14	2
42	39	M	novel	C	exp	5	55.88	26	3
43	50	M	novel	C	exp	2	27.25	46	0
44	25	F	novel	B	exp	5	34.03	77	3
45	27	F	novel	A	exp	6	22.58	61	4
46	60	F	novel	B	exp	5	4.9	56	1
47	26	M	novel	A	exp	8	71.16	104	0
48	58	M	novel	C	exp	8	37.69	8	2
49	10	F	novel	C	other	3	41.58	128	1
50	40	F	novel	C	other	2	0.94	20	1
51	44	F	novel	B	other	1	57.31	31	2
52	31	M	novel	A	other	2	13.91	53	0
53	98	M	novel	A	other	5	48.69	38	1
54	3	F	novel	A	other	0	48.09	45	1
55	9	M	novel	A	other	3	32.91	122	1
56	16	M	novel	B	other	2	1.42	14	1
57	29	M	novel	B	other	1	147.69	14	2
58	39	M	novel	C	other	2	55.88	26	3
59	50	M	novel	C	other	5	27.25	46	0
60	25	F	novel	B	other	1	34.03	77	3
61	27	F	novel	A	other	2	22.58	61	4
62	60	F	novel	B	other	3	4.9	56	1
63	26	M	novel	A	other	1	71.16	104	0
64	58	M	novel	C	other	3	37.69	8	2

## Sheet: Handling and learning
obs	Chick	Sex	session	mean_learn_speed	handling_trials	exits	exits_experimenter
1	3	F	fam	14	51	7	4
2	10	F	fam	42	57	7	6
3	25	F	fam	36.5	52	13	9
4	27	F	fam	31	38	10	7
5	40	F	fam	25	36	9	5
6	44	F	fam	38	58	11	6
7	60	F	fam	31	46	8	7
8	9	M	fam	35.5	42	18	9
9	26	M	fam	17.5	32	9	5
10	29	M	fam	17	53	15	9
11	31	M	fam	22.5	73	9	0
12	39	M	fam	44	61	14	7
13	50	M	fam	24	53	10	8
14	58	M	fam	32.5	52	10	7
15	98	M	fam	34	60	7	2
16	3	F	novel	14	52	2	2
17	10	F	novel	42	58	9	6
18	25	F	novel	36.5	53	6	5
19	27	F	novel	31	39	8	6
20	40	F	novel	25	37	6	4
21	44	F	novel	38	59	5	4
22	60	F	novel	31	47	8	5
23	9	M	novel	35.5	43	6	3
24	26	M	novel	17.5	33	9	8
25	29	M	novel	17	54	7	6
26	31	M	novel	22.5	74	4	2
27	39	M	novel	44	62	7	5
28	50	M	novel	24	54	7	2
29	58	M	novel	32.5	53	11	8
30	98	M	novel	34	61	8	3
